# Supplementary material for: Development of Environmentally Responsive Self-Emulsifying System Containing Copaiba Oil-Resin for Leishmaniasis Oral Treatment
Source: Pharmaceutics. 2023 Aug 12;15(8):2127. doi: 10.3390/pharmaceutics15082127 (PMC10459651; doi:10.3390/pharmaceutics15082127)
Supplement: Supplementary file 1 [file pharmaceutics-15-02127-s001.zip]

Archive with 1 entries (1 files):
- pharmaceutics-2531233-supplementary.pdf
